# Supplementary material for: Monitoring melanoma patients on treatment reveals a distinct macrophage population driving targeted therapy resistance
Source: Cell Rep Med. 2024 Jun 27;5(7):101611. doi: 10.1016/j.xcrm.2024.101611 (PMC11293307; doi:10.1016/j.xcrm.2024.101611)
Supplement: Table S1. Detailed clinical history of patients from cohort 1, cohort 2, cohort 3, cohort 4, and cohort 5, related to Figures 1–3 and 5–6 [file mmc2.xlsx]

## Sheet: Cohort1-5
Cohort 1
Patient	Gender	Year of borth	Time of treatment	Treatment	Clinical response until BRAFi/MEKi	Metastasis location
1	M	1983	Feb 2018-Aug 2018	TVEC + anti PD1	Progression	Subcutaneous skin metastasis
			Aug 2018-Nov 2018	anti PD1 + anti CTLA4	Progression
			Dec 2018	BRAFi/MEKi	Partial response, progression, death
2	M	1979	May 2016-Aug 2016	anti PD1	Progression	Subcutaneous skin metastasis
			Aug 2016-Jun 2017	BRAFi/MEKi	Complete response
			Jun 2017-Apr 2018	anti PD1 + anti CTLA4	Progression, complete response, progression
			May 2018-Oct 2018	anti PD1 + anti CTLA4	Progression
			Nov 2018	TVEC	Progression
			Dec 2018	BRAFi/MEKi	Nearly complete response, the aspirated nodule is resistant
3	M	1945	Treatment naive	BRAFi/MEKi	Complete response	Subcutaneous skin metastasis
4	F	1968	Sep 2015-Nov 2015	anti CTLA4	Complete response, relapse Dec 2017	Subcutaneous skin metastasis
			Feb 2018-Jun 2018	anti PD1	Stable disease, partial response, progression
			Aug 2018	anti LAG3 + anti PD1	Stop due to toxicity
			Dec 2018-Nov 2019	BRAFi/MEKi	Complete response, progression Nov 2019
			Dec 2019-Mar 2020	Chemotherapy	Progression
			Apr 2020	BRAFi/MEKi	Partial response, progression, death
Cohort 2
Patient	Gender	Year of birth	Year of treatment	Treatment	Clinical response	Metastasis location
1	F	1960	2010	BRAFi	Progression	Lung
2	F	1947	2014	BRAFi	Progression	Bone
3	M	1952	2016	BRAFi/MEKi	Progression	Lung
4	F	1983	2016	BRAFi/MEKi	Progression	Lung
5	F	1983	2016	BRAFi/MEKi	Progression	Lung
6	F	1960	2010	BRAFi	Progression	Lymph node
7	M	1942	2012	BRAFi	Progression	Skin
8	M	1965	2012	BRAFi/MEKi	Progression	Skin
9	M	1960	2012	BRAFi/MEKi	Progression	Skin
10	M	1982	2013	BRAFi	Progression	Skin
11	M	1938	2013	BRAFi/MEKi	Progression	Skin
12	M	1937	2013	BRAFi	Progression	Skin
13	M	1970	2013	BRAFi	Progression	Lung
14	F	1960	2014	BRAFi	Progression	Skin
15	F	1939	2015	BRAFi	Progression	Skin
16	F	1959	2015	BRAFi/MEKi	Progression	Skin
17	F	1960	2016	BRAFi/MEKi	Progression	Skin
18	M	1980	2015	BRAFi	Progression	Skin
19	M	1950	2015	BRAFi/MEKi	Progression	Skin
20	F	1966	2015	BRAFi/MEKi	Progression	Skin
Cohort 3
Patient	Gender	Year of birth	Year of treatment	Baseline metastasis location	Progression metastasis location
1	M	1977	2013	Skin	Skin
2	F	1962	2012	Skin	Skin
3	F	1960	2013	Skin	Skin
4	F	1951	2013	Skin	Brain
Cohort 4
Patient	Disease stage	Metastasis location
1	IIIC	Skin
2	IV	Lymph node
3	IV	Lymph node
4	IV	Lymph node
5	IV	Lymph node
6	IV	Skin
7	IV	Lymph node
8	IV	Lymph node
9	IV	Lung
10	IV	Lymph node
11	IV	Lymph node
12	IIIC	Lymph node
13	IV	Skin
14	IV	Lymph node
15	IV	Skin
16	IV	Skin
17	IIIC	Skin
18	IV	Lung
19	IV	Brain
20	IV	Lung
21	IV	Skin
22	IV	Skin
23	IV	Skin
24	IV	Skin
25	IV	Skin
26	IV	Skin
27	IV	Skin
28	IV	Skin
29	IV	Skin
30	IV	Skin
31	IV	Skin
32	IV	Skin
33	IIIC	Skin
34	IV	Skin
35	IV	Skin
36	IV	Skin
37	IV	Skin
38	IV	Skin
39	IV	Skin
40	IV	Skin
41	IV	Skin
42	IV	Skin
43	IIIC	Skin
44	IIIC	Skin
45	IIIC	Skin
46	IV	Skin
47	IIIC	Lymph node
Cohort 5
Patient	Drug	Treatment start	Treatment end	Type	Time start	Time end	Drug Class	Metastasis location
1	Dabrafenib + Trametinib	2018-02-16	2020-04-01	Treatment	-23.5	2.1	Combination targeted therapy	Brain metastasis
	Encorafenib + Binimetinib	2014-10-28	2017-02-27	Treatment	-63.4	-35.2	Combination targeted therapy
	Ipilimumab + Nivolumab	2017-02-27	2017-04-28	Treatment	-35.2	-33.2	Combination immunotherapy
	MALYLEJ	2020-01-28	2020-01-28	Biopsy	0	0
	Nivolumab	2017-05-22	2018-01-23	Treatment	-32.4	-24.3	Immunotherapy
	Nivolumab + Cabozantinib	2020-04-02	2021-01-20	Treatment	2.1	11.8	Immunotherapy + Kinase inhibitor
2	Binimetinib + Encorafenib + Pembrolizumab	2020-06-18	2020-09-22	Treatment	10.9	14.1	Triple therapy	Lymph node metastasis
	Cisplatin + Vindesine	2019-10-28	43956	Treatment	3.2	9.5	Chemotherapy
	Dabrafenib + Trametinib	2019-03-02	2019-09-16	Treatment	-4.7	1.8	Combination targeted therapy
	Ipilimumab + Nivolumab	2019-01-14	2019-02-25	Treatment	-6.3	-4.9	Combination immunotherapy
	Ipilimumab + Nivolumab	2019-09-18	2019-10-11	Treatment	1.9	2.6	Combination immunotherapy
	MANOFYB	2019-07-23	2019-07-23	Biopsy	0	0
	MIGEKUT	2020-02-03	2020-02-03	Biopsy	6.4	6.4
3	Dabrafenib + Trametinib	2020-10-28	2020-01-21	Treatment	18.7	9.5	Combination targeted therapy	Brain metastasis
	Dabrafenib + Trametinib + Spartalizumab	2017-04-19	2019-11-27	Treatment	-23.8	7.6	Triple therapy
	Ipilimumab + Nivolumab	2020-02-24	2020-04-29	Treatment	10.6	12.7	Combination immunotherapy
	MAPOXUB	2019-04-10	2019-04-10	Biopsy	0	0
	Nivolumab	2020-07-20	2020-09-16	Treatment	15.4	17.4	Immunotherapy
	Ribociclib	2020-07-03	2021-02-08	Treatment	14.9	22.1	Kinase inhibitor
	Temozolomide	2020-04-22	2020-04-24	Treatment	12.5	12.6	Chemotherapy
	Temozolomide	2021-01-25	2021-01-28	Treatment	21.7	21.8	Chemotherapy
	Vemurafenib +	2020-09-25	2020-10-21	Treatment	17.7	18.5	Combination targeted
	Cobimetinib						therapy
4	Dabrafenib + Trametinib	2019-06-01	2020-02-01	Treatment	-12.6	-4.5	Combination targeted therapy	Subcutaneous skin metastasis
	Encorafenib + Binimetinib	2020-04-07	2020-06-20	Treatment	-2.3	0.1	Combination targeted therapy
	Ipilimumab	2016-02-01	2016-04-01	Treatment	-52.8	-50.8	Immunotherapy
	Ipilimumab + Nivolumab	2020-02-01	2020-03-01	Treatment	-4.5	-3.6	Combination immunotherapy
	MEDYCAR	2020-06-17	2020-06-17	Biopsy	0	0
5	Encorafenib + Binimetinib	2019-01-28	2019-03-24	Treatment	-9.8	-8	Combination targeted therapy	Visceral metastasis
	Encorafenib + Binimetinib	2019-07-11	2019-10-31	Treatment	-4.4	-0.7	Combination targeted therapy
	Ipilimumab + Nivolumab	2019-04-16	2019-07-04	Treatment	-7.2	-4.6	Combination immunotherapy
	MIBAFUK	2019-11-21	2019-11-21	Biopsy	0	0
	Regorafenib	2020-01-15	2020-01-28	Treatment	1.8	2.2	Kinase inhibitor
6	Best supportive care	2020-07-15	2020-08-19	Treatment	3.9	5	Palliative	Brain metastasis
	Dabrafenib + Trametinib	2018-07-08	2020-03-12	Treatment	-20.5	-0.3	Combination targeted therapy
	MILABYL	2020-03-20	2020-03-20	Biopsy	0	0
	Nivolumab	2018-02-13	2018-05-22	Treatment	-25.3	-22.1	Immunotherapy
	Temozolomide	2020-04-07	2020-04-11	Treatment	0.6	0.7	Chemotherapy
7	Dabrafenib + Trametinib	2017-11-08	2019-06-18	Treatment	-20.3	-0.9	Combination targeted therapy	Brain metastasis
	Encorafenib + Binimetinib	2020-04-30	2020-10-02	Treatment	9.6	14.7	Combination targeted therapy
	Ipilimumab + Nivolumab	2019-07-31	2019-09-16	Treatment	0.5	2.1	Combination immunotherapy
	MODUDOL	2019-07-15	2019-07-15	Biopsy	0	0
	Nivolumab	2019-11-08	2020-02-28	Treatment	3.8	7.5	Immunotherapy
	Nivolumab	2020-06-12	2020-09-14	Treatment	11	14.1	Immunotherapy
	Vemurafenib + Cobimetinib	2020-03-25	2020-04-06	Treatment	8.4	8.8	Combination targeted therapy
8	Ipilimumab + Nivolumab	2019-04-17	2019-05-29	Treatment	0.4	1.8	Combination immunotherapy
	MOFYCAG	2019-04-04	2019-04-04	Biopsy	0	0
	Vemurafenib + Cobimetinib	2018-11-16	2019-04-05	Treatment	-4.6	0	Combination targeted therapy	Other
9	Encorafenib + Binimetinib	2020-04-15	2020-07-23	Treatment	3	6.2	Combination targeted therapy	Lymph node metastasis
	MEMEMUH	2020-01-16	2020-01-16	Biopsy	0	0
	MUKAGOX	2020-07-24	2020-07-24	Biopsy	6.3	6.3
	Nivolumab + PEG-IL2	2020-02-10	2020-03-24	Treatment	0.8	2.2	Clinical trial immunotherapy
10	Adjuvant Dabrafenib + Trametinib	2018-03-01	2019-03-01	Treatment	-26.8	-14.7	Adjuvant targeted therapy	Lymph node metastasis
	Adjuvant Pembrolizumab	2020-08-11	2020-09-22	Treatment	2.7	4.1	Adjuvant immunotherapy
	Encorafenib + Binimetinib	2020-11-19	2021-05-11	Treatment	6	11.8	Combination targeted therapy
	Ipilimumab + Nivolumab	2021-05-12	2021-05-12	Treatment	11.8	11.8	Combination immunotherapy
	MYGIFUD	2020-05-20	2020-05-20	Biopsy	0	0
11	Carboplatin + Paclitaxel	2018-12-20	2019-05-11	Treatment	-10.1	-5.4	Chemotherapy	Soft tissue/ subcutaneous skin metastasis
	Dabrafenib + Trametinib	2018-10-30	2018-12-03	Treatment	-11.8	-10.6	Combination targeted therapy
	Dacarbazine + Palbociclib	2020-03-19	2020-04-16	Treatment	5	5.9	Kinase inhibitor + Chemotherapy
	Dacarbazine + Ribociclib	2020-02-20	2020-03-07	Treatment	4	4.6	Kinase inhibitor + Chemotherapy
	Encorafenib + Binimetinib	2020-04-17	2021-02-17	Treatment	5.9	16	Combination targeted therapy
	Ipilimumab + Nivolumab	2018-06-21	2018-06-21	Treatment	-16.1	-16.1	Combination immunotherapy
	Ipilimumab + Nivolumab	2018-09-10	2018-09-10	Treatment	-13.4	-13.4	Combination immunotherapy
	MADEGOD	2019-10-21	2019-10-21	Biopsy	0	0
	Nivolumab	2018-08-20	2018-08-20	Treatment	-14.1	-14.1	Immunotherapy
	Nivolumab + Relatlimab	2019-08-15	2019-11-29	Treatment	-2.2	1.3	Clinical trial immunotherapy
12	Atezolizumab + Cobimetinib + Vemurafenib	2020-07-21	2021-06-16	Treatment	1.3	12.2	Triple therapy	Lymph node metastasis
	Encorafenib + Binimetinib	2021-09-27	2021-10-01	Treatment	15.6	15.8	Combination targeted therapy
	Ipilimumab + Nivolumab	2021-08-02	2021-08-02	Treatment	13.8	13.8	Combination immunotherapy
	MAHEFOG	2020-06-11	2020-06-11	Biopsy	0	0
13	Adjuvant Dabrafenib + Trametinib	2020-01-01	2021-10-01	Treatment	1.9	23	Adjuvant targeted therapy	Soft tissue/ subcutaneous skin metastasis
	Adjuvant Ipilimumab	2017-03-10	2017-03-31	Treatment	-32.1	-31.4	Adjuvant immunotherapy
	MAHOBAM	2019-11-06	2019-11-06	Biopsy	0	0
	Nivolumab + Relatlimab	2018-08-10	2019-10-24	Treatment	-15	-0.4	Clinical trial immunotherapy
	Pembrolizumab + TVEC or Pembrolizumab + Placebo	2017-07-03	2018-05-16	Treatment	-28.3	-17.8	Clinical trial immunotherapy
14	Encorafenib + Binimetinib	2020-04-15	2020-07-23	Treatment	3	6.2	Combination targeted therapy	Lymph node metastasis
	MEMEMUH	2020-01-16	2020-01-16	Biopsy	0	0
	MUKAGOX	2020-07-24	2020-07-24	Biopsy	6.3	6.3
	Nivolumab + PEG-IL2	2020-02-10	2020-03-24	Treatment	0.8	2.2	Clinical trial immunotherapy
15	Dabrafenib + Trametinib	2019-07-29	2019-08-16	Treatment	2.5	3.1	Combination targeted therapy	Lymph node metastasis
	MEXUXEH	2019-05-15	2019-05-15	Biopsy	0	0
	Pembrolizumab	2018-12-10	2019-03-12	Treatment	-5.2	-2.1	Immunotherapy
16	Dabrafenib + Trametinib	2018-03-08	2018-09-06	Treatment	-29.8	-23.8	Combination targeted therapy	Lymph node metastasis
	Ipilimumab + Nivolumab	2020-08-18	2020-10-28	Treatment	-0.2	2.1	Combination immunotherapy
	MIFOGIL	2020-08-25	2020-08-25	Biopsy	0	0
	Nivolumab	2020-11-18		Treatment	2.8		Immunotherapy
	Nivolumab + anti- MCSF	2018-09-26	2020-07-29	Treatment	-23.1	-0.9	Clinical trial immunotherapy
	Pembrolizumab	2017-05-31	2018-02-07	Treatment	-39.1	-30.7	Immunotherapy
	Vemurafenib	2016-10-20	2017-05-30	Treatment	-46.4	-39.1	Targeted therapy
17	Binimetinib + Encorafenib + Pembrolizumab	2020-06-18	2020-09-22	Treatment	10.9	14.1	Triple therapy	Lymph node metastasis
	Cisplatin + Vindesine	2019-10-28	2020-05-05	Treatment	3.2	9.5	Chemotherapy
	Dabrafenib + Trametinib	2019-03-02	2019-09-16	Treatment	-4.7	1.8	Combination targeted therapy
	Ipilimumab + Nivolumab	2019-01-14	2019-02-25	Treatment	-6.3	-4.9	Combination immunotherapy
	Ipilimumab + Nivolumab	2019-09-18	2019-10-11	Treatment	1.9	2.6	Combination immunotherapy
	MANOFYB	2019-07-23	2019-07-23	Biopsy	0	0
	MIGEKUT	2020-02-03	2020-02-03	Biopsy	6.4	6.4
18	Dabrafenib + Trametinib	2019-10-07	2019-12-26	Treatment	0.2	2.8	Combination targeted therapy	Lymph node metastasis
	Encorafenib + Binimetinib + Ribociclib	2015-04-20	2016-06-22	Treatment	-53.7	-39.5	LOGIC2
	Ipilimumab + Pembrolizumab	2016-06-23	2016-08-24	Treatment	-39.5	-37.5	Combination immunotherapy
	MOQAVIJ	2019-10-01	2019-10-01	Biopsy	0	0
	Nivolumab + Relatlimab	2017-08-22	2019-09-04	Treatment	-25.5	-0.9	Clinical trial immunotherapy
	Paclitaxel	2020-01-08	2020-01-08	Treatment	3.3	3.3	Chemotherapy
	Pembrolizumab	2016-09-15	2017-07-21	Treatment	-36.7	-26.5	Immunotherapy
	Pembrolizumab	2019-12-12	2019-12-12	Treatment	2.4	2.4	Immunotherapy
19	Adjuvant Nivolumab	2018-08-13	2018-09-24	Treatment	-13.5	-12.1	Adjuvant immunotherapy	Brain metastasis
	Carboplatin	2020-01-24	2020-01-24	Treatment	4	4	Chemotherapy
	Dabrafenib + Trametinib	2019-01-08	2019-09-12	Treatment	-8.6	-0.5	Combination targeted therapy
	Dabrafenib + Trametinib	2019-10-01	2020-01-20	Treatment	0.2	3.8	Combination targeted therapy
	Ipilimumab + Nivolumab	2019-09-13	2019-09-13	Treatment	-0.4	-0.4	Combination immunotherapy
	MOTAMUH	2019-09-26	2019-09-26	Biopsy	0	0
	Regorafenib	2019-12-05	2020-01-20	Treatment	2.3	3.8	Kinase inhibitor
	Temozolomide	2020-01-23	2020-01-26	Treatment	3.9	4	Chemotherapy
20	Dabrafenib + Trametinib	2020-11-09	2021-01-11	Treatment	14.9	17	Combination targeted therapy	Subcutaneous skin metastasis
	MOVAZYQ	2019-08-15	2019-08-15	Biopsy	0	0
	TVEC	2019-03-01	2019-07-19	Treatment	-5.5	-0.9	TVEC
